# Supplementary material for: Identification of Pneumococcal Factors Affecting Pneumococcal Shedding Shows that the dlt Locus Promotes Inflammation and Transmission
Source: mBio. 2019 Jun 18;10(3):e01032-19. doi: 10.1128/mBio.01032-19 (PMC6581856; doi:10.1128/mBio.01032-19)
Supplement: TABLE S1 [file mBio.01032-19-st001.xlsx]

## Sheet: Sheet1
# Key	Number Inser_CTRL	Total Tn-inserts in Index
	Unique.NumInser_CTRL	Unique Tn-inserts in Index
	Ctrl	Index
	SH	Shedding
	NL	Nasal Lavage (colonization)
	Log2FC	Log2 Fold Change
				CTRL vs Shedding		CTRL vs NL
#	Gene Name ; TIGR4 Designation	NumInser_CTRL	Unique.NumInser_CTRL	log2FC(SH/CTRL)	pvalue_CTRLvsSH	log2FC(NL/CTRL)	pvalue_CTRLvsNL
1	SP_0887	36	33	-4.7643	0.0096921	0.000903662	0.99961
2	argS; SP_2078	56	49	-2.98135	0.0409317	0.0156938	0.99198
3	SP_0624	14	14	-3.17449	0.0257372	0.087586	0.977859
4	mvaD; SP_0382	36	28	-3.03394	0.0327806	0.0602655	0.972918
5	zmpA; SP_1154	343	246	-1.39775	0.0144943	-0.0315695	0.945756
6	SP_1023	27	17	-11.4806	0.00110368	-0.126208	0.942974
7	ylmE; SP_1665	36	28	-4.76823	0.0156684	0.100145	0.942958
8	xpt; SP_1847	31	22	-3.84033	0.0110621	-0.266774	0.896222
9	potC; SP_1387	37	28	-3.42022	0.00332411	-0.223041	0.868369
10	SP_2152	71	46	-3.33197	0.0089516	-0.216517	0.867005
11	malC; SP_2109	67	49	-5.38683	0.000808436	0.25768	0.86366
12	SP_0298	76	60	-2.38888	0.0399838	0.267375	0.851152
13	SP_0904	62	37	-3.4282	0.0166192	-0.25936	0.837682
14	thiM; SP_0717	51	32	-3.13179	0.0184446	-0.306505	0.823637
15	glgC; SP_1122	32	27	-4.53621	0.0454242	-0.592382	0.816764
16	SP_2017	51	43	-2.31417	0.0339072	-0.342163	0.804187
17	SP_0912	26	19	-6.40504	0.0487797	-0.792144	0.789845
18	SP_1963	47	34	-2.3697	0.036813	0.495803	0.770102
19	SP_1450	27	18	-5.25913	0.0456565	0.575182	0.769433
20	SP_1289	27	21	-3.24552	0.0117003	-0.508731	0.761774
21	SP_2026	101	80	-2.1925	0.0330555	-0.289561	0.751727
22	SP_0678	28	17	-4.08434	0.00682552	0.820092	0.743445
23	SP_1136	34	23	-4.47277	0.0376682	-0.86416	0.725557
24	pepF; SP_0979	64	48	-3.49336	0.0106819	-0.405259	0.71998
25	trpC; SP_1814	33	23	-3.21672	0.0495975	-0.571814	0.7123
26	SP_1578	39	35	-3.90884	0.0467541	-0.728955	0.686079
27	SP_0288	34	27	-3.63623	0.0155225	-0.71412	0.675157
28	SP_2073	94	61	-2.28164	0.0234485	-0.519123	0.659193
29	SP_2129	113	80	-2.71219	0.00805471	-0.413928	0.658445
30	SP_0287	91	65	-2.27622	0.0318986	-0.45162	0.650855
31	SP_0548	7	6	-4.90294	0.0373641	-2.45008	0.648975
32	SP_0114	15	7	-3.78355	0.0306807	-1.48327	0.638245
33	uraA; SP_1286	54	41	-4.10321	0.0105607	-0.612676	0.636862
34	SP_0665	57	35	-3.1218	0.0159622	-0.599612	0.636401
35	SP_0310	78	58	-3.68497	0.000909266	-0.559879	0.630266
36	SP_0034	35	27	-3.49101	0.016355	-0.756591	0.618343
37	SP_0010	87	72	-1.9833	0.0311078	-0.568351	0.612729
38	purF; SP_0046	50	40	-4.11013	0.00691955	0.713544	0.607668
39	nth; SP_1279	20	17	-3.59943	0.0102468	-1.46882	0.603599
40	SP_0847	45	35	-5.76523	0.00785402	-1.02177	0.593536
41	SP_2208	68	50	-1.84201	0.0390183	-0.742712	0.58908
42	SP_0676	50	33	-3.784	0.0128193	-0.676004	0.585053
43	SP_0094	6	5	1.64456	0.0199208	1.47856	0.582959
44	SP_0104	45	22	-2.79365	0.0298372	-0.666714	0.58123
45	SP_1214	61	42	-2.57976	0.00254696	0.5669	0.579411
46	SP_1460	34	30	-3.76441	0.0275378	-1.05121	0.578762
47	prmA; SP_1782	26	21	-4.0972	0.0490574	-0.90127	0.565464
48	SP_2137	9	6	-11.1389	0.00172427	-2.90586	0.559151
49	SP_0129	28	24	-3.492	0.0392306	-0.742696	0.558106
50	ruvB; SP_0259	19	19	-4.18497	0.049051	-1.95961	0.541258
51	SP_1764	61	38	-5.83174	0.00509574	-1.02758	0.538978
52	SP_0924	10	6	-11.2156	0.00589905	-5.34438	0.533594
53	SP_0473	76	62	-3.24431	0.00122345	-1.07826	0.533482
54	SP_2039	32	24	-4.34687	0.0469016	-1.69168	0.533126
55	purR; SP_1979	45	36	-4.56519	0.00570364	-1.24529	0.531359
56	SP_0388	21	15	-1.35091	0.0170934	0.842893	0.528329
57	aliA; SP_0366	108	82	-2.41545	0.0373614	-0.732	0.524957
58	SP_1676	42	32	-6.77185	0.00611748	-1.08113	0.521929
59	SP_0795	55	40	-3.09828	0.0366464	-1.20003	0.495531
60	SP_2189	25	21	-8.24033	0.0384401	-2.11368	0.485594
61	SP_2059	33	29	-3.47942	0.0470097	0.981917	0.482748
62	endA; SP_1964	48	29	-2.17671	0.0336593	-0.911529	0.48151
63	SP_1634	59	42	-2.99165	0.0297164	-1.10653	0.477403
64	SP_0511	13	9	-3.08438	0.0336181	-1.67532	0.476925
65	SP_1974	17	10	-9.22133	0.0197764	-2.54102	0.470471
66	sulD; SP_0292	20	19	-3.61495	0.0154236	-1.28745	0.462427
67	prfB; SP_0755	25	23	-2.12701	0.0284334	-1.67369	0.46176
68	SP_0139	83	55	-2.73272	0.0118251	0.255285	0.456746
69	pyrB; SP_1277	39	31	-2.94481	0.0300459	-1.18792	0.450646
70	SP_0401	83	72	-4.27453	0.000666994	-0.951755	0.442627
71	SP_0020	10	8	-12.8358	0.00293308	-3.09809	0.43902
72	SP_0097	68	52	-3.19196	0.00597147	-1.03414	0.437217
73	SP_0707	53	35	-3.38909	0.00336171	-0.992308	0.43663
74	SP_1493	85	61	-2.27653	0.020861	-0.988328	0.43346
75	SP_1918	41	27	-3.28632	0.0344166	-1.46389	0.432534
76	SP_0617	45	29	-2.92682	0.0224489	-1.31134	0.432056
77	fabF; SP_0422	36	35	-2.19125	0.0292715	-1.35528	0.429276
78	SP_0899	27	23	-2.45892	0.0371238	-1.78784	0.428489
79	ksgA; SP_1985	21	19	-3.89797	0.00216275	-1.42703	0.428285
80	SP_0052	10	4	-3.77076	0.00608134	-1.69873	0.420064
81	SP_0909	18	14	-2.65689	0.0338609	-1.72117	0.42003
82	SP_1679	45	25	-3.52697	0.00112654	-0.959732	0.417211
83	lytA; SP_1937	24	21	-3.34949	0.0386335	-1.41125	0.415313
84	SP_0925	49	29	-3.32929	0.0166383	-1.09173	0.414036
85	mutY; SP_1228	33	27	-3.61987	0.0294201	-1.98467	0.410149
86	SP_0967	22	16	-4.15104	0.0128431	-2.111	0.409056
87	estA; SP_0614	29	25	-4.07862	0.0165402	1.26117	0.403317
88	SP_1806	15	9	-5.47431	0.0146045	-2.54874	0.40273
89	SP_1758	73	55	-3.26607	0.00115899	-0.701909	0.396625
90	SP_1038	12	10	-3.83983	0.0448103	-2.70354	0.395169
91	SP_0017	27	22	-3.48297	0.00328232	-1.39772	0.393512
92	metG; SP_0788	57	52	-2.90872	0.0356804	-1.34248	0.390181
93	SP_1784	69	53	-2.13458	0.0408248	-1.10794	0.385127
94	SP_1393	79	55	-2.63335	0.0130458	-1.19811	0.373807
95	cbpF; SP_0391	51	37	-5.23447	0.00169022	-1.47373	0.373229
96	SP_2224	56	47	-2.22525	0.0337394	-0.831448	0.368669
97	SP_1000	34	22	-2.79477	0.0167529	-1.03172	0.368668
98	SP_1403	30	22	-3.11172	0.00597797	-1.4882	0.364084
99	SP_0158	17	14	-4.03879	0.0379883	-2.57298	0.355018
100	SP_0368	252	192	-2.90495	3.93727e-06	-0.652607	0.35417
101	SP_0286	40	28	-3.70725	0.0416014	-1.5781	0.350713
102	SP_1282	85	69	-2.538	0.0269988	-1.24082	0.347407
103	SP_1636	14	10	-9.36417	0.00841173	-3.05565	0.346329
104	SP_1125	29	20	-2.78467	0.00914425	-1.52744	0.345703
105	SP_1432	8	7	-3.76271	0.0180109	-2.49686	0.345066
106	SP_1201	34	24	-4.32573	0.0327535	-2.87343	0.342415
107	fld; SP_1297	14	9	-3.26333	0.0205147	-1.90419	0.342302
108	SP_0112	32	24	-3.61942	0.0199485	-1.6249	0.328875
109	lytB; SP_0965	91	70	-2.6403	0.0233464	-1.16646	0.328722
110	SP_1417	63	46	-3.50486	0.0078591	-0.990014	0.328508
111	SP_2077	23	18	-4.27069	0.00811535	-1.69337	0.326627
112	purH; SP_0050	62	45	-5.66136	0.00636269	-1.8943	0.325892
113	SP_0171	10	10	-3.67353	0.0373839	-2.81645	0.316921
114	deoC; SP_0843	45	25	-4.35395	0.0470368	1.52674	0.30787
115	SP_0099	28	17	-3.33337	0.0279617	-1.96306	0.306552
116	SP_1368	62	44	-4.77386	0.000707068	-1.7623	0.305224
117	ntpI; SP_1322	137	96	-1.65911	0.0237093	-0.796995	0.301894
118	malD; SP_2110	37	28	-6.86037	0.00949619	-2.73669	0.301028
119	SP_0787	43	40	-2.75404	0.0456303	-1.9416	0.299164
120	SP_1434	140	99	-1.78549	0.0317639	-1.128	0.297037
121	SP_0758	103	80	-2.40469	0.011627	-1.3042	0.294347
122	lacE-2; SP_1185	92	73	-2.5268	0.0158269	-1.19281	0.29102
123	SP_0285	39	33	-3.14463	0.0439342	-2.02588	0.290019
124	scrR; SP_1725	40	30	-4.7578	0.00107143	-1.94058	0.288757
125	SP_1026	34	28	-3.51837	0.0341548	-2.04781	0.286439
126	SP_1749	27	24	-3.35016	0.0227199	-2.03119	0.283516
127	SP_1470	36	25	-3.76526	0.0021077	-1.65445	0.283172
128	SP_1004	173	133	-4.02556	5.03079e-05	-0.937148	0.282715
129	glyS; SP_1474	67	62	-3.02578	0.020971	-1.97901	0.282475
130	SP_1446	35	22	-3.68635	0.0127885	-1.66255	0.278174
131	amiE; SP_1888	54	45	-4.13429	0.0127427	-1.99341	0.275669
132	SP_0058	50	39	-2.73519	0.041564	-1.19901	0.275549
133	rnpA; SP_2042	11	9	-3.89371	0.0163012	-2.02735	0.272378
134	SP_1427	17	11	-4.3275	0.00863435	-2.88825	0.271728
135	SP_0245	46	32	-3.2777	0.00597917	-1.651	0.270757
136	tehB; SP_0977	41	28	-3.73682	0.00856816	-1.41186	0.27017
137	SP_0155	99	71	-2.55031	0.00681664	-1.1182	0.269971
138	SP_2167	69	57	-2.73822	0.00607659	-1.3155	0.268661
139	SP_0463	120	84	-1.95187	0.025955	-0.306788	0.268557
140	aroC; SP_1374	32	27	-6.99095	0.021274	-2.50978	0.26818
141	SP_1761	73	53	-2.94882	0.0314434	-1.43016	0.266744
142	SP_2002	46	38	-2.90829	0.0481609	-1.86854	0.265286
143	SP_0317	37	29	-2.43591	0.0469784	-1.56669	0.264451
144	cysM; SP_2210	72	44	-2.54936	0.0482999	-1.81206	0.262727
145	metA; SP_1576	49	33	-2.5889	0.0423783	-1.46704	0.261179
146	ilvA; SP_0450	63	48	-4.09204	0.000320462	-1.72371	0.258509
147	SP_1324	68	44	-3.16677	0.00918937	-1.78471	0.25637
148	SP_1623	82	65	-2.91065	0.0343929	-1.62265	0.249538
149	SP_1501	22	16	-3.89019	0.00477469	-2.22345	0.248902
150	SP_2047	29	20	-1.93086	0.0481345	-1.74188	0.244409
151	SP_1290	40	34	-3.83291	0.0262556	-2.30043	0.238102
152	pyrC; SP_1167	42	38	-7.25671	0.045911	-4.35728	0.236923
153	hisS; SP_2121	43	39	-2.98609	0.0414913	-1.62904	0.233443
154	thrC; SP_2066	58	50	-4.30021	0.0158231	-2.47206	0.233138
155	SP_1997	55	40	-3.86206	0.0160692	-1.79172	0.232614
156	SP_0413	52	39	-4.07966	0.0072278	-1.89957	0.227461
157	SP_2160	158	110	-2.94474	0.000109716	-1.04868	0.225687
158	lrp; SP_0593	23	19	-2.53897	0.0353773	-1.93158	0.225215
159	SP_0315	67	39	-4.8472	0.000487381	-1.85523	0.223836
160	SP_2021	91	70	-3.0335	0.0129529	-1.19842	0.223347
161	SP_1700	38	31	-4.3915	0.0374398	-2.7916	0.222034
162	pyrR; SP_1278	35	25	-7.30856	0.014057	-2.12892	0.216611
163	SP_0467	36	27	-3.08445	0.0361897	-2.52591	0.214641
164	SP_1646	29	20	-8.76355	0.00315949	-4.04502	0.213167
165	SP_1956	34	28	-3.34616	0.0172391	-2.1096	0.212917
166	hexB; SP_0173	85	62	-2.99532	0.00116938	-1.53599	0.212189
167	pepS; SP_0278	42	34	-4.48098	8.98641e-05	-2.30427	0.211891
168	manM; SP_0283	31	26	-3.11209	0.00477475	-2.12471	0.211572
169	SP_1080	7	7	-4.12099	0.0252747	-3.2639	0.207962
170	dpnC; SP_1850	43	34	-4.73486	0.0143637	-3.18486	0.20474
171	SP_0167	101	82	-2.58628	0.0062825	-1.24852	0.202071
172	proA; SP_0932	52	37	-3.71414	0.000363971	-1.59549	0.201551
173	SP_1027	41	31	-2.91787	0.0445861	-2.44245	0.201482
174	nusA; SP_0553	22	20	-3.73039	0.0182222	-3.97088	0.200962
175	SP_0771	29	24	-3.2386	0.0211566	-2.27241	0.19827
176	SP_1967	57	36	-3.4412	0.00166597	-1.91063	0.196966
177	SP_1872	39	30	-3.66918	0.0343375	-2.45487	0.195008
178	SP_1739	50	40	-4.56675	0.00420877	-2.05897	0.194842
179	comE; SP_2235	42	35	-3.50211	0.0232715	-3.31909	0.193818
180	asd; SP_1013	32	24	-5.92242	3.65371e-05	-2.4754	0.192241
181	SP_0242	40	34	-4.29774	0.00623059	-2.25111	0.19215
182	treR; SP_1885	29	25	-2.18057	0.026124	-2.35679	0.191844
183	SP_0947	6	5	-4.18837	0.012876	-2.81812	0.191503
184	ssbB; SP_1908	11	8	-11.2036	0.0144382	-6.18719	0.191289
185	SP_1216	9	9	-4.14604	0.0442479	-2.96361	0.191056
186	SP_0653	3	3	-4.14604	0.0442479	-2.96361	0.191056
187	SP_1987	28	22	-3.21265	0.0249801	-2.41529	0.189323
188	cad; SP_0916	56	44	-2.43984	0.00869836	-1.85546	0.1855
189	SP_0148	35	25	-3.67977	0.000323507	-2.10641	0.182532
190	SP_2022	81	60	-4.00268	0.000994941	-1.13471	0.181758
191	carB; SP_1275	109	88	-1.90627	0.0454148	-1.29739	0.181115
192	SP_1799	61	44	-4.9344	0.000254308	-2.32626	0.180995
193	SP_1398	63	34	-4.38662	0.000622329	-2.12615	0.180405
194	SP_1601	39	23	-5.37794	0.0161659	-2.71992	0.177951
195	SP_1757	58	42	-2.98233	0.025316	-1.80087	0.175979
196	SP_0135	36	24	-4.83685	0.00208986	-2.33923	0.174215
197	SP_2131	152	113	-3.22801	0.000273	-1.10725	0.172478
198	rimM; SP_0778	13	11	-3.11539	0.0205761	-2.41555	0.172297
199	SP_1762	92	69	-3.35329	0.00170496	-1.53478	0.172014
200	SP_0592	14	7	-5.69977	0.003631	-2.48187	0.170745
201	SP_1379	14	8	-4.8698	0.0498187	-3.91247	0.169925
202	topA; SP_1263	57	50	-3.17547	0.0113247	-1.37244	0.168243
203	glyA; SP_1024	48	40	-3.03266	0.00790845	-2.21618	0.166488
204	SP_1767	114	91	-2.51893	0.0210053	-1.34564	0.16547
205	pyrE; SP_0702	23	19	-3.99372	0.00233333	-3.08677	0.165434
206	SP_0479	51	37	-2.56717	0.0131514	-1.9181	0.163183
207	SP_1556	6	3	-12.1776	0.00230293	-8.82577	0.159497
208	pbp1B; SP_2099	141	88	-2.17842	0.00309485	-1.05655	0.15756
209	SP_1365	44	30	-3.04936	0.00086113	-2.28607	0.154189
210	SP_0562	56	46	-3.08555	0.0049565	-1.76721	0.152039
211	SP_1447	34	26	-2.34629	0.0417855	-1.99752	0.151479
212	SP_0955	95	69	-2.89708	0.00651732	-1.65574	0.150307
213	fba; SP_0605	17	16	-3.11982	0.0456013	-2.55032	0.150034
214	SP_1358	72	61	-2.74266	0.0473136	-1.73011	0.147715
215	SP_1153	31	26	-2.75393	0.00514146	-2.44974	0.145996
216	SP_0505	77	47	-2.24999	0.015763	-1.79182	0.144217
217	SP_0187	33	24	-4.17562	0.00920691	-2.66851	0.14398
218	SP_0338	83	53	-3.8442	5.17133e-05	-2.07244	0.141648
219	SP_1236	26	21	-3.55783	0.0136258	-2.19675	0.140925
220	SP_2076	109	64	-2.34707	0.0142421	-1.26232	0.138976
221	SP_1953	198	151	-2.52587	3.90444e-05	-1.16225	0.137892
222	SP_1145	115	72	-1.95055	0.0498469	-0.821298	0.137599
223	secA-2; SP_1759	146	95	-2.5128	0.00677044	-1.3818	0.137512
224	SP_0694	32	28	-1.76105	0.0116333	-2.06177	0.135921
225	SP_0165	49	37	-2.30934	0.0250987	-2.43512	0.13495
226	dltB; SP_2175	47	36	-2.52219	0.0145207	-2.39242	0.134401
227	SP_1042	13	8	-4.14437	0.0015457	-2.95663	0.132542
228	SP_1543	14	11	-4.48033	6.95767e-05	-3.4884	0.131978
229	SP_1183	8	6	-4.35434	0.033112	-3.87725	0.129003
230	ylmF; SP_1664	30	22	-3.37345	0.0165974	-2.46932	0.126014
231	radA; SP_0023	29	26	-3.39882	0.0156876	-2.50316	0.125855
232	SP_1620	32	22	-3.1652	0.00271372	-1.85953	0.12352
233	SP_0974	11	11	-3.30162	0.0292798	-2.53873	0.122452
234	SP_1005	83	57	-2.10541	0.0469951	-1.12927	0.122
235	SP_0940	51	39	-4.1318	0.00411345	-2.22712	0.121657
236	SP_0840	10	7	-4.31993	0.020053	-4.90378	0.11865
237	SP_0613	56	42	-3.3335	0.000767205	-1.03034	0.117812
238	cbpI; SP_0069	61	37	-2.47554	0.00497091	-1.20817	0.117019
239	glgA; SP_1124	62	47	-4.04561	0.000702242	-2.52614	0.116778
240	purK; SP_0054	58	41	-2.52427	0.0206987	-2.4334	0.116272
241	rplK; SP_0630	19	15	-3.32086	0.00418081	-2.34376	0.115979
242	SP_1704	40	28	-5.24582	9.31896e-07	-2.40786	0.11553
243	SP_2013	76	48	-3.73796	0.00012055	-1.76251	0.114513
244	lepA; SP_1200	68	54	-3.00196	0.0180828	-2.1969	0.114135
245	rnhB; SP_1156	41	35	-4.56836	0.0278334	-3.06425	0.113777
246	SP_1329	52	43	-3.71291	0.00087758	-2.08736	0.113196
247	SP_0880	33	29	-3.08692	0.0362047	-3.22162	0.112914
248	SP_2031	37	29	-4.85916	0.0164748	-3.39869	0.11271
249	arcC; SP_2151	33	26	-3.72825	0.0454664	-3.62397	0.112561
250	SP_1505	55	46	-3.12221	0.0143894	-3.13916	0.112402
251	SP_2205	78	69	-2.68209	0.0136565	-2.00969	0.111672
252	aspC; SP_1544	45	35	-3.22018	0.0243927	-2.16953	0.111012
253	xylH; SP_1017	7	7	-4.88398	0.0201109	-5.83347	0.110492
254	hemK; SP_1021	41	36	-4.33522	0.0147029	-3.07445	0.109933
255	fibA; SP_0615	75	48	-2.88529	0.0193769	-1.97991	0.109684
256	SP_1536	36	29	-4.34708	0.0226126	-2.83333	0.109319
257	recP-2; SP_2030	79	61	-4.78828	4.49672e-05	-2.03288	0.108157
258	SP_1213	50	45	-4.56957	0.00393831	-2.47415	0.107235
259	SP_1560	33	24	-4.04733	0.000339974	-2.90223	0.106503
260	gtfA; SP_1894	102	66	-3.19386	0.00343926	-1.91509	0.106415
261	SP_1783	22	16	-3.99612	0.0227082	-2.20083	0.106157
262	pepN; SP_0797	83	64	-2.53241	0.0198936	-1.69501	0.104262
263	cls; SP_0199	56	47	-3.56163	0.000996088	-2.20377	0.104196
264	SP_0062	59	38	-3.64588	0.00200649	-2.01974	0.103703
265	trpS; SP_2229	49	44	-2.26553	0.0410077	-1.91941	0.103703
266	SP_0649	58	42	-2.82189	0.0181847	-2.08645	0.10322
267	blpH; SP_0527	106	64	-2.17903	0.0177666	-1.62241	0.103131
268	pmrA; SP_0972	67	53	-4.05651	0.00140557	-2.06952	0.102821
269	SP_2115	11	8	-8.88095	0.00020572	-4.64397	0.102478
270	SP_2001	45	35	-2.56833	0.0257371	-2.30823	0.0997435
271	SP_1251	107	92	-1.92219	0.0380782	-1.50692	0.0996554
272	SP_0060	88	68	-3.40794	0.00258249	-2.02457	0.099187
273	SP_0474	71	45	-3.08798	0.00189022	-1.85994	0.0962565
274	hsdM; SP_0509	80	62	-2.40521	0.0182234	-1.83553	0.0960445
275	SP_1523	138	95	-2.92864	0.000546231	-1.66078	0.0957024
276	guaC; SP_1249	35	27	-3.31637	0.0153557	-2.23311	0.0954535
277	SP_0416	12	9	-6.76321	0.00192748	-4.5215	0.0950111
278	SP_0948	47	33	-4.03836	0.00246984	-3.02048	0.094518
279	cps4G; SP_0352	67	59	-3.32518	0.00099338	-2.49758	0.0943428
280	SP_0276	11	9	-5.01114	0.0461876	-3.31894	0.093025
281	SP_0102	44	40	-4.18064	0.0300259	-2.47381	0.0927418
282	pyrG; SP_0494	80	60	-3.37466	0.00337034	-2.23397	0.0923711
283	SP_0471	24	20	-4.53091	0.00466379	-4.12464	0.0921064
284	SP_1754	47	33	-5.20286	0.00201532	-2.93474	0.0918825
285	SP_1741	11	7	-2.90285	0.0133972	-4.41343	0.0913212
286	uvrB; SP_1238	51	46	-2.95322	0.00567123	-1.84319	0.0904765
287	SP_0861	17	14	-3.71657	0.0313742	-3.32665	0.0904367
288	SP_0986	40	34	-3.10862	0.00687175	-2.20124	0.0895995
289	nrdD; SP_0202	103	72	-4.09573	0.00168064	-2.40148	0.0893406
290	lytC; SP_1573	69	52	-4.7916	0.00031426	-2.51495	0.0891924
291	tag=SP_0770	46	36	-3.84474	0.00892578	-2.01984	0.089071
292	SP_0395	102	76	-2.53696	0.00636541	-2.00724	0.0883252
293	SP_0637	44	26	-9.92203	0.000634437	-4.55092	0.0868698
294	fibB; SP_0616	59	53	-3.58351	0.0105433	-2.28022	0.0866081
295	SP_1502	22	15	-5.08793	0.0129757	-4.29256	0.0863064
296	SP_0939	28	23	-4.10907	0.001667	-2.86351	0.0861911
297	nrdE; SP_1179	70	55	-2.51931	0.0155185	-2.13301	0.0846967
298	SP_0994	70	56	-2.37458	0.0302253	-2.01338	0.0844439
299	SP_0076	13	5	-4.12176	0.0134714	-3.70775	0.0840058
300	gpsA; SP_2091	28	24	-3.51215	0.00263199	-2.2542	0.083373
301	SP_0655	103	73	-2.9864	0.00594429	-1.7358	0.0819992
302	SP_0319	34	25	-3.50228	0.0380834	-2.58581	0.0796895
303	SP_0239	40	33	-3.03307	0.0376558	-2.76694	0.078652
304	SP_1988	98	72	-3.28794	0.00216381	-2.16367	0.0777797
305	pgm; SP_1498	69	50	-4.18139	0.00114901	-2.5905	0.0770103
306	SP_1913	33	22	-3.49805	0.0443471	-2.96739	0.0765376
307	SP_0790	51	30	-2.67952	0.0403352	-2.08864	0.0760828
308	SP_1247	118	107	-2.11191	0.0282287	-2.81152	0.0750542
309	SP_2146	63	49	-3.16553	0.0112819	-1.92253	0.0747566
310	hsdR; SP_0510	101	87	-3.50534	0.00177607	-2.53489	0.0743573
311	blpA; SP_0530	152	108	-2.46324	0.000800149	-1.21109	0.0742714
312	SP_0133	83	50	-3.83381	7.43113e-05	-1.74746	0.0741171
313	SP_1356	46	44	-2.96949	0.0434305	-2.80221	0.0736844
314	SP_0025	20	14	-6.74532	0.0181274	-3.13816	0.0734244
315	SP_0827	45	36	-3.20978	0.000777155	-2.41436	0.0731941
316	SP_0306	84	61	-2.7825	0.00702217	-1.89348	0.0729482
317	SP_1364	69	60	-2.45795	0.0235653	-2.50096	0.0721645
318	SP_2230	78	68	-3.31764	0.0275189	-2.9612	0.0719343
319	SP_1164	44	32	-7.1489	0.000613816	-2.56984	0.0717555
320	SP_1558	21	17	-9.30773	0.000242782	-5.47782	0.0708555
321	rpsK; SP_0235	11	11	-3.347	0.0339933	-3.86124	0.0702454
322	dapA; SP_1014	55	43	-2.91748	0.0248077	-2.54747	0.068993
323	SP_0518	14	9	-8.43375	0.00355991	-4.67554	0.0684191
324	ftsY; SP_1244	40	35	-4.02074	0.00614158	-2.02076	0.0680894
325	licT; SP_0576	61	43	-3.44772	0.00567085	-2.25323	0.0674517
326	rexA; SP_1152	107	94	-2.64733	0.000380169	-1.88036	0.0672494
327	SP_1537	10	8	-10.6287	0.0149089	-9.03709	0.0670516
328	SP_1991	40	24	-2.59351	0.0249401	-2.07337	0.0669904
329	SP_1846	20	17	-5.35178	0.00646005	-3.38515	0.0663089
330	SP_1610	20	16	-2.73729	0.0361805	-2.46063	0.0662843
331	SP_1654	118	96	-1.80803	0.0167119	-1.20485	0.0657214
332	SP_1097	24	19	-3.89065	0.00542577	-2.75304	0.0652977
333	SP_0667	42	35	-4.06842	4.56003e-05	-2.58547	0.0651824
334	SP_0324	58	33	-9.22245	8.10469e-05	-1.78462	0.0650266
335	SP_2123	86	42	-2.45752	0.00513318	-1.85277	0.0647423
336	SP_1628	24	15	-3.65462	0.0414944	-3.84761	0.0644666
337	hom; SP_1361	52	48	-4.52613	0.00147788	-2.85795	0.0641616
338	SP_0796	18	12	-7.45173	0.00560148	-4.44945	0.064157
339	SP_1029	67	52	-2.59909	0.0193508	-2.56233	0.0634573
340	SP_2067	68	49	-2.95183	0.0041445	-2.16915	0.0633021
341	SP_0314	158	117	-1.55342	0.0136136	-1.42496	0.0630417
342	SP_0304	29	17	-6.57796	0.0380339	-5.01277	0.0628098
343	SP_1126	52	41	-3.15722	0.0238037	-2.64204	0.0626211
344	SP_0332	48	27	-3.37431	0.0348899	-2.85471	0.0622239
345	SP_0496	73	57	-3.47329	0.000401595	-2.19938	0.0619072
346	pstS; SP_2084	35	27	-2.8806	0.0419721	-2.3326	0.0616858
347	SP_1919	44	32	-3.10776	0.0204884	-2.20407	0.0610424
348	fucI; SP_2158	100	65	-3.05437	0.00151904	-1.93862	0.0606134
349	thrS; SP_1631	58	46	-2.82041	0.0149449	-2.60531	0.0602297
350	SP_1796	117	84	-2.10868	0.0458951	-2.25629	0.0597635
351	ciaH; SP_0799	60	53	-3.10236	0.0046149	-2.35381	0.059651
352	metE; SP_0585	123	78	-2.40344	0.00179778	-1.77189	0.0588235
353	SP_2094	25	21	-3.2992	0.0437829	-3.31364	0.0587971
354	SP_0597	7	7	-2.90138	0.00432887	-2.69223	0.0585359
355	SP_1753	50	37	-3.28398	0.00697376	-2.61077	0.0584923
356	SP_1203	16	13	-3.15389	0.0352555	-2.01026	0.058039
357	manA; SP_0736	49	35	-5.64067	0.000476195	-3.90526	0.0580228
358	SP_1832	29	21	-3.18473	0.00435303	-4.06654	0.0577013
359	SP_1053	34	19	-3.12392	0.0275331	-3.17316	0.0561138
360	SP_0024	15	11	-4.5954	0.000240092	-4.45809	0.0558259
361	galE-2; SP_1828	59	44	-2.64134	0.0480131	-2.47955	0.0553827
362	SP_1551	76	66	-3.44158	0.000189752	-1.76941	0.0548958
363	SP_0081	34	26	-7.60633	0.000228624	-4.13995	0.0545852
364	SP_2233	50	35	-4.4688	0.000966916	-2.61599	0.0534953
365	SP_0522	36	21	-3.95501	0.0158995	-2.9689	0.0534178
366	SP_1775	31	16	-4.80151	0.0114373	-3.44076	0.0533813
367	SP_1083	44	32	-3.85321	0.00128939	-2.50959	0.0533713
368	SP_1930	12	10	-4.5981	0.00207395	-3.13038	0.0532822
369	SP_1779	27	23	-3.22542	0.0353808	-2.99517	0.0529218
370	SP_1272	59	46	-3.24494	0.0450201	-2.75573	0.0527972
371	radC; SP_1088	24	18	-6.40257	0.00285391	-4.28986	0.052692
372	ilvE; SP_0856	36	30	-7.33357	0.0027873	-4.43554	0.0525484
373	SP_0198	31	23	-3.22937	0.0308975	-3.03447	0.0518148
374	SP_0802	98	86	-3.33438	0.00220739	-2.41295	0.0511649
375	SP_0647	67	53	-3.58525	0.00150956	-2.72667	0.0510387
